# Supplementary material for: Inactivating mutations and X-ray crystal structure of the tumor suppressor OPCML reveal cancer-associated functions
Source: Nat Commun. 2019 Jul 17;10:3134. doi: 10.1038/s41467-019-10966-8 (PMC6637204; doi:10.1038/s41467-019-10966-8)
Supplement: Supplementary file 4 — Source Data [file 41467_2019_10966_MOESM4_ESM.zip]

Archive with 79 entries (73 files):
- Fig 3/
- Fig 5/
- Fig 4/
- Fig 7/
- Fig 6/
- Fig 8/
- Fig 3/Fig 3C_PEA1 migration cells.pzfx
- Fig 3/Fig 3D_PEA1 Invasion cells.pzfx
- Fig 3/Fig 3G_Her2.jpg
- Fig 3/Fig 3A_dimer.tif
- Fig 3/Fig 3E_PEA1 soft agar 8000.pzfx
- Fig 3/Fig 3E_PEO1 soft agar 8000.pzfx
- Fig 3/Fig 3G_pAKT.jpg
- Fig 3/Fig 3F_72h normalised to SS re-analysis.pzfx
- Fig 3/Fig 3G_pHER2.jpg
- Fig 3/Fig 3E_SKOV3 soft agar 8000.pzfx
- Fig 3/Fig 3G_pEGFR.jpg
- Fig 3/Fig 3G_AKT.jpg
- Fig 3/Fig 3G_GAPDH.jpg
- Fig 3/Fig 3C_Skov3 Migrating cells.pzfx
- Fig 3/Fig 3A_western OPCML_GAPDH.tif
- Fig 3/Fig 3D_PEO1 Invasion assay.pzfx
- Fig 3/Fig 3G_EGFR.jpg
- Fig 3/Fig 3D_Skov3 Invasion cells.pzfx
- Fig 5/Fig 5B_Lysates OPCML.jpg
- Fig 5/Fig 5C_Doulink.pzfx
- Fig 5/Fig 5B_Lysates GAPDH.jpg
- Fig 5/Fig 5D_CO pAKT_Image (2)*.jpg
- Fig 5/Fig 5D_S GAPDH_Image (16)*.jpg
- Fig 5/Fig 5D_CO tAKT_Image (22)*.jpg
- Fig 5/Fig 5D_RL GAPDH_Image (82)*.jpg
- Fig 5/Fig 5D_CO GAPDH_Image (21)*.jpg
- Fig 5/Fig 5D_RL ptAKT_Image (12)*.jpg
- Fig 5/Fig 5F_Spheroid percentage of invasion.pzfx
- Fig 5/Fig 5E_Wound healing assay 08052017.pzfx
- Fig 5/Fig 5D_S ptAKT_Image (13)*.jpg
- Fig 4/Fig 4I_Caspase 37 apoptosis assay.pzfx
- Fig 4/Fig 4E-F-G.pptx
- Fig 4/Fig 4C-D_M2H .pzfx
- Fig 4/Fig 4H_Axl inhibitor R428 IC50 .pzfx
- Fig 4/Fig 4A-B_AXL-OPCML mutants_DUOLink_GAS6 FGF Stimulation.pzfx
- Fig 7/Fig 7E_Laminin.pzfx
- Fig 7/Fig 7D_Fibronectin.pzfx
- Fig 7/Fig 7B_Collagen I.pzfx
- Fig 7/Fig 7A_Proliferation mutations in DOMAIN I.pzfx
- Fig 7/Fig 7A_Proliferation Domain II.pzfx
- Fig 7/Fig 7A_Proliferation Domain III.pzfx
- Fig 7/Fig 7C_CollagenIV.pzfx
- Fig 6/Fig 6A_western OPCML.jpg
- Fig 6/Fig 6E_Soft agar 8000.pzfx
- Fig 6/Fig 6A_western GAPDH.jpg
- Fig 6/Fig 6C_Migration assay new mutants total number.pzfx
- Fig 6/Fig 6D_Invasion assay total number of invading cells.pzfx
- Fig 8/Fig 8A_mice exp.pzfx
- Fig 8/Fig 8B_CAM assay tumour size 18072017.pzfx
- __MACOSX/Fig 3/._Fig 3G_Her2.jpg
- __MACOSX/Fig 3/._Fig 3A_dimer.tif
- __MACOSX/Fig 3/._Fig 3G_pAKT.jpg
- __MACOSX/Fig 3/._Fig 3F_72h normalised to SS re-analysis.pzfx
- __MACOSX/Fig 3/._Fig 3G_pHER2.jpg
- __MACOSX/Fig 3/._Fig 3G_pEGFR.jpg
- __MACOSX/Fig 3/._Fig 3G_AKT.jpg
- __MACOSX/Fig 3/._Fig 3G_GAPDH.jpg
- __MACOSX/Fig 3/._Fig 3A_western OPCML_GAPDH.tif
- __MACOSX/Fig 3/._Fig 3G_EGFR.jpg
- __MACOSX/Fig 5/._Fig 5B_Lysates OPCML.jpg
- __MACOSX/Fig 5/._Fig 5B_Lysates GAPDH.jpg
- __MACOSX/Fig 5/._Fig 5D_CO pAKT_Image (2)*.jpg
- __MACOSX/Fig 5/._Fig 5D_S GAPDH_Image (16)*.jpg
- __MACOSX/Fig 5/._Fig 5D_CO tAKT_Image (22)*.jpg
- __MACOSX/Fig 5/._Fig 5D_RL GAPDH_Image (82)*.jpg
- __MACOSX/Fig 5/._Fig 5D_CO GAPDH_Image (21)*.jpg
- __MACOSX/Fig 5/._Fig 5D_RL ptAKT_Image (12)*.jpg
- __MACOSX/Fig 5/._Fig 5D_S ptAKT_Image (13)*.jpg
- __MACOSX/Fig 4/._Fig 4I_Caspase 37 apoptosis assay.pzfx
- __MACOSX/Fig 4/._Fig 4C-D_M2H .pzfx
- __MACOSX/Fig 4/._Fig 4H_Axl inhibitor R428 IC50 .pzfx
- __MACOSX/Fig 6/._Fig 6A_western OPCML.jpg
- __MACOSX/Fig 6/._Fig 6A_western GAPDH.jpg
